# Supplementary material for: Extracellular vesicles and microRNAs in metabolic dysfunction-associated steatotic liver disease: from steatosis to hepatocellular carcinoma
Source: EXCLI J. 2025 Oct 23;24:1438–55. doi: 10.17179/excli2025-8710 (PMC12598109; doi:10.17179/excli2025-8710)
Supplement: Supplementary data [file EXCLI-24-1438-s-002.xlsx]

## Sheet: excli2025-8710, Table S5
						https://dx.doi.org/10.17179/excli2025-8710
						This is an Open Access article distributed under the terms of the Creative Commons Attribution License
						(https://creativecommons.org/licenses/by/4.0/).
									,

## Sheet: General dataset (n=168)
Full clinical dataset – MASLD patients (n = 168) // N/A: (Not Applicable) - 9999: missing
ID	Grup (0= control, 1=Steatosis; 2=MASH; 3=Cirrhosis; 4=HCC)	Age (years)	Gender (1 = female, 2 = male)	IMC	Hypertension (1 =Y; 2=N)	Diabetes mellitus (1=Y; 2=N)	Metabolic syndrome (1=Y; 2=N)	Anti-HCV+ / PCR– (1 = Y; 2 = N)	HBV (HBsAg– / anti-HBc IgM– / anti-HBc IgG+) (1 = Y; 2 = N)	Active Smoker (1 = current smoker, 2 = never smoker, 3 = former smoker)	Active Alcohol consumption (1 = current use, 2 = no history, 3 = former use/abstinent)	ALT (U/L)	AST (U/L)	GGT (U/L)	ALP (U/L)	Albumin (g/L)	Creatinine (mg/dL)	Total bilirubin (mg/dL)	Triglycerides (mg/dL)	Total Cholesterol (mg/dL)	HDL cholesterol (mg/dL)	LDL cholesterol (mg/dL)	Glucose (mg/dL)	White blood cell count	Platelet count	MELD Score	Child-Pugh classification (N/A)
1	0	20	1	20.9	2	2	2	2	2	2	9999	N/A	N/A	N/A	N/A	N/A	N/A	N/A	N/A	N/A	N/A	N/A	N/A	N/A	N/A	N/A	N/A
2	0	30	1	21	2	2	2	2	2	2	9999	N/A	N/A	N/A	N/A	N/A	N/A	N/A	N/A	N/A	N/A	N/A	N/A	N/A	N/A	N/A	N/A
3	0	29	1	20.5	2	2	2	2	2	2	9999	N/A	N/A	N/A	N/A	N/A	N/A	N/A	N/A	N/A	N/A	N/A	N/A	N/A	N/A	N/A	N/A
4	0	29	1	25.4	2	2	2	2	2	2	9999	N/A	N/A	N/A	N/A	N/A	N/A	N/A	N/A	N/A	N/A	N/A	N/A	N/A	N/A	N/A	N/A
5	0	56	2	31.8	2	2	2	2	2	2	9999	N/A	N/A	N/A	N/A	N/A	N/A	N/A	N/A	N/A	N/A	N/A	N/A	N/A	N/A	N/A	N/A
6	0	39	2	23.5	2	2	2	2	2	2	9999	N/A	N/A	N/A	N/A	N/A	N/A	N/A	N/A	N/A	N/A	N/A	N/A	N/A	N/A	N/A	N/A
7	0	31	2	26.9	2	2	2	2	2	2	9999	N/A	N/A	N/A	N/A	N/A	N/A	N/A	N/A	N/A	N/A	N/A	N/A	N/A	N/A	N/A	N/A
8	0	24	1	30.6	2	2	2	2	2	2	9999	N/A	N/A	N/A	N/A	N/A	N/A	N/A	N/A	N/A	N/A	N/A	N/A	N/A	N/A	N/A	N/A
9	0	32	2	23.7	2	2	2	2	2	2	9999	N/A	N/A	N/A	N/A	N/A	N/A	N/A	N/A	N/A	N/A	N/A	N/A	N/A	N/A	N/A	N/A
10	0	21	1	21.6	2	2	2	2	2	2	9999	N/A	N/A	N/A	N/A	N/A	N/A	N/A	N/A	N/A	N/A	N/A	N/A	N/A	N/A	N/A	N/A
11	0	25	1	26.7	2	2	2	2	2	2	9999	N/A	N/A	N/A	N/A	N/A	N/A	N/A	N/A	N/A	N/A	N/A	N/A	N/A	N/A	N/A	N/A
12	0	25	1	20.5	2	2	2	2	2	2	9999	N/A	N/A	N/A	N/A	N/A	N/A	N/A	N/A	N/A	N/A	N/A	N/A	N/A	N/A	N/A	N/A
13	0	24	2	22.2	2	2	2	2	2	2	9999	N/A	N/A	N/A	N/A	N/A	N/A	N/A	N/A	N/A	N/A	N/A	N/A	N/A	N/A	N/A	N/A
14	0	29	1	21.6	2	2	2	2	2	2	9999	N/A	N/A	N/A	N/A	N/A	N/A	N/A	N/A	N/A	N/A	N/A	N/A	N/A	N/A	N/A	N/A
15	0	21	1	21.5	2	2	2	2	2	2	9999	N/A	N/A	N/A	N/A	N/A	N/A	N/A	N/A	N/A	N/A	N/A	N/A	N/A	N/A	N/A	N/A
16	0	69	1	21	2	2	2	2	2	2	9999	N/A	N/A	N/A	N/A	N/A	N/A	N/A	N/A	N/A	N/A	N/A	N/A	N/A	N/A	N/A	N/A
17	0	40	1	22	2	2	2	2	2	2	9999	N/A	N/A	N/A	N/A	N/A	N/A	N/A	N/A	N/A	N/A	N/A	N/A	N/A	N/A	N/A	N/A
18	0	25	1	25.8	2	2	2	2	2	2	9999	N/A	N/A	N/A	N/A	N/A	N/A	N/A	N/A	N/A	N/A	N/A	N/A	N/A	N/A	N/A	N/A
19	0	36	1	21.3	2	2	2	2	2	2	9999	N/A	N/A	N/A	N/A	N/A	N/A	N/A	N/A	N/A	N/A	N/A	N/A	N/A	N/A	N/A	N/A
20	0	52	1	21.5	2	2	2	2	2	2	9999	N/A	N/A	N/A	N/A	N/A	N/A	N/A	N/A	N/A	N/A	N/A	N/A	N/A	N/A	N/A	N/A
21	0	26	1	23.4	2	2	2	2	2	2	9999	N/A	N/A	N/A	N/A	N/A	N/A	N/A	N/A	N/A	N/A	N/A	N/A	N/A	N/A	N/A	N/A
22	0	25	1	23.9	2	2	2	2	2	2	9999	N/A	N/A	N/A	N/A	N/A	N/A	N/A	N/A	N/A	N/A	N/A	N/A	N/A	N/A	N/A	N/A
23	0	26	1	22.2	2	2	2	2	2	2	9999	N/A	N/A	N/A	N/A	N/A	N/A	N/A	N/A	N/A	N/A	N/A	N/A	N/A	N/A	N/A	N/A
24	0	33	1	24.4	2	2	2	2	2	2	9999	N/A	N/A	N/A	N/A	N/A	N/A	N/A	N/A	N/A	N/A	N/A	N/A	N/A	N/A	N/A	N/A
25	0	31	1	21.3	2	2	2	2	2	2	9999	N/A	N/A	N/A	N/A	N/A	N/A	N/A	N/A	N/A	N/A	N/A	N/A	N/A	N/A	N/A	N/A
26	0	46	1	27.4	2	2	2	2	2	2	9999	N/A	N/A	N/A	N/A	N/A	N/A	N/A	N/A	N/A	N/A	N/A	N/A	N/A	N/A	N/A	N/A
27	0	74	1	24.6	2	2	2	2	2	2	9999	N/A	N/A	N/A	N/A	N/A	N/A	N/A	N/A	N/A	N/A	N/A	N/A	N/A	N/A	N/A	N/A
28	0	47	1	29.1	2	2	2	2	2	2	9999	N/A	N/A	N/A	N/A	N/A	N/A	N/A	N/A	N/A	N/A	N/A	N/A	N/A	N/A	N/A	N/A
29	0	60	1	20.8	2	2	2	2	2	2	9999	N/A	N/A	N/A	N/A	N/A	N/A	N/A	N/A	N/A	N/A	N/A	N/A	N/A	N/A	N/A	N/A
30	0	54	1	24.3	2	2	2	2	2	2	9999	N/A	N/A	N/A	N/A	N/A	N/A	N/A	N/A	N/A	N/A	N/A	N/A	N/A	N/A	N/A	N/A
31	0	24	1	21.9	2	2	2	2	2	2	9999	N/A	N/A	N/A	N/A	N/A	N/A	N/A	N/A	N/A	N/A	N/A	N/A	N/A	N/A	N/A	N/A
32	0	27	2	22.5	2	2	2	2	2	2	9999	N/A	N/A	N/A	N/A	N/A	N/A	N/A	N/A	N/A	N/A	N/A	N/A	N/A	N/A	N/A	N/A
33	0	85	1	26.2	2	2	2	2	2	2	9999	N/A	N/A	N/A	N/A	N/A	N/A	N/A	N/A	N/A	N/A	N/A	N/A	N/A	N/A	N/A	N/A
34	0	55	1	20	2	2	2	2	2	2	9999	N/A	N/A	N/A	N/A	N/A	N/A	N/A	N/A	N/A	N/A	N/A	N/A	N/A	N/A	N/A	N/A
35	0	77	1	19.5	2	2	2	2	2	2	9999	N/A	N/A	N/A	N/A	N/A	N/A	N/A	N/A	N/A	N/A	N/A	N/A	N/A	N/A	N/A	N/A
36	0	50	1	27.9	2	2	2	2	2	2	9999	N/A	N/A	N/A	N/A	N/A	N/A	N/A	N/A	N/A	N/A	N/A	N/A	N/A	N/A	N/A	N/A
37	0	48	2	27.7	2	2	2	2	2	2	9999	N/A	N/A	N/A	N/A	N/A	N/A	N/A	N/A	N/A	N/A	N/A	N/A	N/A	N/A	N/A	N/A
38	0	63	2	29.4	2	2	2	2	2	2	9999	N/A	N/A	N/A	N/A	N/A	N/A	N/A	N/A	N/A	N/A	N/A	N/A	N/A	N/A	N/A	N/A
39	0	62	1	24.3	2	2	2	2	2	2	9999	N/A	N/A	N/A	N/A	N/A	N/A	N/A	N/A	N/A	N/A	N/A	N/A	N/A	N/A	N/A	N/A
40	0	26	1	22.7	2	2	2	2	2	2	9999	N/A	N/A	N/A	N/A	N/A	N/A	N/A	N/A	N/A	N/A	N/A	N/A	N/A	N/A	N/A	N/A
41	0	60	1	31	2	2	2	2	2	2	9999	N/A	N/A	N/A	N/A	N/A	N/A	N/A	N/A	N/A	N/A	N/A	N/A	N/A	N/A	N/A	N/A
42	0	27	2	27.4	2	2	2	2	2	2	9999	N/A	N/A	N/A	N/A	N/A	N/A	N/A	N/A	N/A	N/A	N/A	N/A	N/A	N/A	N/A	N/A
43	0	61	1	24.5	2	2	2	2	2	2	9999	N/A	N/A	N/A	N/A	N/A	N/A	N/A	N/A	N/A	N/A	N/A	N/A	N/A	N/A	N/A	N/A
44	0	46	1	25.8	2	2	2	2	2	2	9999	N/A	N/A	N/A	N/A	N/A	N/A	N/A	N/A	N/A	N/A	N/A	N/A	N/A	N/A	N/A	N/A
45	0	51	2	19.6	2	2	2	2	2	2	9999	N/A	N/A	N/A	N/A	N/A	N/A	N/A	N/A	N/A	N/A	N/A	N/A	N/A	N/A	N/A	N/A
46	0	53	1	25.9	2	2	2	2	2	2	9999	N/A	N/A	N/A	N/A	N/A	N/A	N/A	N/A	N/A	N/A	N/A	N/A	N/A	N/A	N/A	N/A
47	0	29	2	24.7	2	2	2	2	2	2	9999	N/A	N/A	N/A	N/A	N/A	N/A	N/A	N/A	N/A	N/A	N/A	N/A	N/A	N/A	N/A	N/A
48	0	65	1	22.5	2	2	2	2	2	2	9999	N/A	N/A	N/A	N/A	N/A	N/A	N/A	N/A	N/A	N/A	N/A	N/A	N/A	N/A	N/A	N/A
49	0	30	2	25.1	2	2	2	2	2	2	9999	N/A	N/A	N/A	N/A	N/A	N/A	N/A	N/A	N/A	N/A	N/A	N/A	N/A	N/A	N/A	N/A
50	0	43	1	27.1	2	2	2	2	2	2	9999	N/A	N/A	N/A	N/A	N/A	N/A	N/A	N/A	N/A	N/A	N/A	N/A	N/A	N/A	N/A	N/A
1	1	46	2	37.1	2	2	1	2	2	2	3	30	45	63	82	4.5	0.71	0.7	109	130	40	68.2	101	7560	255	N/A	N/A
2	1	48	1	27.2	1	1	1	2	2	2	2	29	18	64	90	4.4	0.62	0.5	197	275	51	185	200	7170	244	N/A	N/A
3	1	51	1	31.3	1	1	1	2	2	3	2	78	47	240	200	4.6	0.73	0.4	148	169	47	92.4	128	6700	285	N/A	N/A
4	1	46	1	36.2	2	1	1	2	2	2	2	70	56	96	88	4.3	0.75	0.5	102	145	47	75	138	8.81	225	N/A	N/A
5	1	27	1	14.1	1	1	1	2	2	2	2	41	22	100	75	5.6	0.48	0.3	237	209	50	102	137	7.35	346	N/A	N/A
6	1	49	1	35.6	2	1	1	2	2	2	2	34	24	9999	9999	4.4	0.74	9999	183	277	45	195	124	7680	335	N/A	N/A
11	1	60	1	27.9	2	2	1	2	2	2	2	32	21	71	140	4.5	0.6	0.5	166	185	39	113	305	7890	336	N/A	N/A
12	1	37	1	33.9	2	2	1	2	2	2	2	36	23	68	78	4.5	0.68	0.3	112	175	51	93.1	87	9090	351	N/A	N/A
14	1	63	1	44	1	1	1	2	2	2	2	47	55	89	191	4.1	0.81	0.4	64	136	54	69	193	5780	175	N/A	N/A
15	1	56	1	32	1	2	1	2	2	2	2	29	31	20	79	4.6	0.63	0.7	211	180	55	49	108	7300	263	N/A	N/A
16	1	69	2	31.7	1	1	1	2	2	2	2	33	28	9999	52	4.4	0.8	0.7	167	134	33	68	162	9580	235	N/A	N/A
17	1	65	2	28.6	1	1	1	1	2	2	2	20	20	22	62	4.5	1.03	1.7	155	101	33	37	131	9200	225	N/A	N/A
18	1	63	1	43.6	1	1	1	1	2	2	2	24	23	21	88	4.6	0.83	0.3	167	183	51	99	223	9100	222	N/A	N/A
19	1	57	1	30.5	2	2	1	1	2	2	2	67	34	94	142	4.1	0.74	1.1	9999	191	56	96	128	8200	272	N/A	N/A
20	1	62	2	23.8	2	2	1	2	2	3	3	119	140	230	90	4.4	0.86	0.5	91	245	82	132	105	4970	139	N/A	N/A
21	1	66	1	28.6	1	2	1	2	2	3	2	11	17	19	96	4.3	0.75	0.4	108	181	53	106.4	117	7340	349	N/A	N/A
22	1	35	1	21.6	1	2	1	1	2	1	2	111	549	1588	98	4.1	0.61	1.5	363	155	20	62	106	4120	158	N/A	N/A
23	1	73	1	26.5	1	1	1	1	2	3	2	45	23	228	135	4.3	0.79	0.3	170	164	44	86	169	1041	277	N/A	N/A
24	1	68	1	30.6	1	1	1	2	2	2	2	24	31	176	147	3.3	2.57	0.6	110	200	65	113	169	8410	118	N/A	N/A
25	1	47	1	37.4	1	2	1	2	2	3	1	22	20	20	87	4.2	0.69	0.4	165	145	46	66	128	8580	259	N/A	N/A
26	1	63	1	28.3	1	1	1	1	2	3	2	20	17	17	73	4	1.15	0.9	67	139	50	76	155	7920	242	N/A	N/A
28	1	53	2	34.1	2	2	1	2	1	3	3	25	21	25	85	4.5	0.82	1.6	80	172	52	102	94	6190	142	N/A	N/A
29	1	60	1	24.7	1	1	1	2	2	2	2	21	25	112	106	4.2	5.86	0.5	103	152	26	105	73	1890	66	N/A	N/A
34	1	35	2	42.1	1	1	1	2	2	3	2	114	49	319	128	4.5	0.78	0.5	149	176	36	110.2	96	5920	279	N/A	N/A
35	1	35	1	34.5	1	1	1	2	2	2	2	40	26	52	66	4.8	0.75	0.4	126	207	57	124.8	215	16170	297	N/A	N/A
36	1	46	2	29.9	2	2	1	2	2	3	2	51	31	20	84	4.4	0.82	0.8	122	229	55	149.6	104	7010	203	N/A	N/A
37	1	62	2	35.7	2	2	1	2	2	3	2	33	23	45	106	4	0.79	0.5	145	154	31	94	88	8760	124	N/A	N/A
38	1	38	2	25.4	1	1	1	2	2	3	2	50	31	67	159	4.6	0.75	9999	196	166	34	93	169	6450	194	N/A	N/A
40	1	57	1	36.4	2	2	1	2	2	2	2	18	16	30	78	4.1	0.73	0.5	97	214	48	145	95	4670	238	N/A	N/A
42	1	47	1	37.2	2	1	1	2	1	1	2	26	11	89	117	4.4	0.6	0.2	248	195	37	108.46	88	13900	329	N/A	N/A
44	1	58	1	22.1	1	2	1	2	2	2	2	24	22	40	62	4.9	0.6	0.6	377	215	40	99.6	102	7410	205	N/A	N/A
46	1	47	1	36.2	1	1	1	2	2	2	2	20	19	42	97	4.4	0.74	0.5	158	245	50	163	148	8850	334	N/A	N/A
47	1	44	1	40.1	2	2	1	2	1	1	2	41	24	40	61	4.5	0.75	0.4	103	188	35	132.4	109	7870	170	N/A	N/A
55	1	52	2	27.1	1	1	1	2	1	2	2	26	18	28	25	3.9	0.83	0.5	106	150	52	77	134	6240	171	N/A	N/A
57	1	51	2	42.2	1	2	1	2	2	1	2	43	25	39	71	4.5	0.8	1.1	156	248	48	168	126	1032	285	N/A	N/A
58	1	54	1	42.7	1	1	1	2	2	1	2	25	17	184	94	4	0.84	0.3	93	102	31	52	163	1332	280	N/A	N/A
60	1	43	1	38.4	2	1	1	2	2	2	2	74	52	50	111	4.1	0.84	0.4	99	185	43	135.6	111	3910	244	N/A	N/A
65	1	55	2	32.3	1	1	1	1	2	3	2	13	17	58	49	4.5	1.16	0.7	444	203	36	78.2	307	7430	170	N/A	N/A
67	1	55	2	32.3	1	2	1	2	2	3	1	28	23	66	87	4.4	0.91	0.4	107	178	40	116.6	103	5090	116	N/A	N/A
70	1	48	1	27.9	2	1	1	2	2	2	1	68	76	309	108	4.5	0.62	0.5	645	232	36	67	290	10660	389	N/A	N/A
74	1	62	2	35.9	1	1	1	2	2	2	2	28	39	108	98	4.1	2.24	0.3	252	217	52	115	147	6620	174	N/A	N/A
80	1	60	2	35.4	1	2	1	2	2	2	2	55	27	37	41	4.9	1.04	1	138	212	34	151	94	4330	124	N/A	N/A
88	1	51	2	26.1	2	2	1	2	2	1	2	40	23	64	65	4.3	0.92	0.3	102	166	37	108.6	104	9790	319	N/A	N/A
91	1	42	1	30.7	2	2	1	2	2	1	2	32	18	35	75	4.4	0.56	0.2	55	197	39	143	89	5190	263	N/A	N/A
92	1	52	1	35	1	1	1	2	2	1	2	72	68	90	77	4.6	0.6	0.4	221	223	44	134.8	104	9970	198	N/A	N/A
134	1	61	1	39.5	1	2	1	2	2	2	2	51	44	70	110	4.5	0.68	0.5	108	116	60	34.4	202	8.42	201	N/A	N/A
136	1	46	1	41.8	1	2	1	2	2	3	2	49	26	744	117	4.1	0.7	0.7	127	182	47	109.6	88	7	240	N/A	N/A
142	1	69	1	24.5	1	1	1	2	2	2	2	15	25	23	55	4.6	0.77	0.6	157	181	53	103	90	8.07	232	N/A	N/A
48	1	56	1	36.2	1	1	1	2	2	2	2	41	29	61	87	5	0.65	0.4	119	133	47	65	122	11.41	307	N/A	N/A
49	1	71	1	33.3	1	1	1	2	2	3	2	45	24	22	64	4.5	0.86	0.3	139	139	40	56.68	141	8.82	299	N/A	N/A
7	2	72	2	32.3	1	1	1	2	2	2	2	26	33	37	63	4.1	1.16	0.8	142	158	35	68.4	129	5320	95	N/A	N/A
9	2	55	2	29.1	1	1	1	1	2	2	2	86	62	41	77	4.5	1.3	0.9	133	138	41	70.4	117	9250	205	N/A	N/A
10	2	69	1	29.9	1	2	1	2	2	3	2	54	37	64	56	4.7	0.6	0.5	175	221	50	150	115	8.46	296	N/A	N/A
13	2	70	1	30.5	1	1	1	2	2	2	2	36	27	43	94	4.2	0.9	0.9	177	163	39	89	110	8500	230	N/A	N/A
30	2	29	1	37.4	2	2	1	2	2	2	2	32	25	26	51	4	0.71	0.5	166	175	65	76.8	83	9380	343	N/A	N/A
31	2	77	1	32.1	1	1	1	2	2	2	2	24	39	73	79	4.2	0.88	0.6	195	241	38	164	176	8090	292	N/A	N/A
32	2	82	2	9999	2	1	1	2	2	3	3	25	21	45	61	4.5	0.92	0.4	66	159	59	87	103	7060	215	N/A	N/A
33	2	42	1	40.4	2	1	1	2	2	2	2	30	21	96	87	4.3	0.6	0.3	205	157	40	76	237	7050	321	N/A	N/A
41	2	42	1	33.4	2	2	1	2	2	2	2	14	12	21	73	4.4	0.68	0.2	194	200	48	113.2	97	8220	353	N/A	N/A
43	2	63	1	40	1	1	1	2	2	2	2	113	69	59	101	4.2	0.63	0.5	95	237	50	168	132	6180	148	N/A	N/A
45	2	58	2	37.5	1	2	1	2	2	2	2	49	46	482	181	4.5	1.15	0.9	113	142	41	80	208	7610	170	N/A	N/A
51	2	59	2	33.4	1	2	1	2	2	3	1	67	47	52	82	4.8	0.95	0.8	139	121	35	61	120	8880	237	N/A	N/A
52	2	75	1	31.2	1	1	1	1	2	2	2	29	30	40	80	4.4	0.75	0.3	176	221	45	159	137	4980	122	N/A	N/A
53	2	67	1	33.8	1	1	1	2	2	3	2	22	28	12	76	4	0.83	0.3	146	176	43	104	146	8920	284	N/A	N/A
54	2	62	1	30.8	1	1	1	1	2	2	2	37	33	49	65	4.3	0.9	0.4	164	150	41	76.2	174	7310	212	N/A	N/A
56	2	34	2	47.5	1	2	1	2	2	2	2	149	62	82	82	4.5	0.89	0.9	274	277	39	225	123	9800	203	N/A	N/A
59	2	70	1	25.7	1	1	1	2	2	2	2	25	22	23	63	4.3	0.87	0.4	121	194	58	112	166	8.05	261	N/A	N/A
61	2	56	2	44.2	1	2	1	2	2	2	2	55	28	72	67	4.3	0.96	0.3	91	128	38	57.1	140	8650	210	N/A	N/A
62	2	60	1	27.8	1	1	1	2	2	2	2	73	55	323	125	4.4	0.72	0.4	104	93	31	41.2	118	7170	220	N/A	N/A
63	2	51	2	36.2	2	2	1	2	2	3	2	28	22	54	85	4.3	1.18	0.4	201	209	44	124.8	98	7590	301	N/A	N/A
64	2	68	1	32.7	1	2	1	2	2	2	2	24	32	43	83	4.2	0.93	0.6	166	264	47	183.8	105	4710	169	N/A	N/A
66	2	67	1	34.8	1	1	1	2	2	3	2	20	18	28	73	4.5	0.79	0.5	121	198	56	117.8	153	5020	233	N/A	N/A
68	2	63	2	27.7	1	1	1	2	2	3	2	87	57	121	99	4.4	0.83	0.4	247	209	24	135.6	101	7490	227	N/A	N/A
71	2	62	1	36.4	1	1	1	2	2	3	3	25	23	24	87	4.3	0.72	0.9	105	180	47	112	89	5310	220	N/A	N/A
72	2	49	2	29.1	1	1	1	2	2	2	2	81	64	61	54	4.9	0.71	0.9	125	97	28	48	90	8880	201	N/A	N/A
73	2	70	1	28.7	2	2	1	2	2	3	2	13	15	36	134	4.4	0.78	0.4	332	177	36	74.6	113	5880	155	N/A	N/A
75	2	60	2	30.7	1	1	1	2	1	2	3	28	24	127	50	3.9	1.06	0.5	272	224	39	143	126	8630	216	N/A	N/A
76	2	30	1	49.7	1	2	1	2	2	2	2	46	32	100	94	4.1	0.79	0.6	106	223	55	146.8	90	6430	305	N/A	N/A
77	2	53	1	39.2	1	1	1	2	2	2	2	38	29	128	87	4.6	0.72	0.4	265	214	47	114	111	10760	305	N/A	N/A
78	2	62	2	24.6	1	2	1	2	2	1	1	41	37	91	87	3.7	0.73	0.7	58	177	53	112.4	85	5900	167	N/A	N/A
79	2	62	1	36.7	2	1	1	2	2	3	2	88	64	27	70	4.4	0.87	0.2	154	181	39	111.2	85	5640	245	N/A	N/A
81	2	45	1	38.4	1	1	1	2	2	2	2	32	20	165	153	4.5	0.67	0.6	119	122	31	70	214	10560	240	N/A	N/A
82	2	23	2	28.7	2	2	1	2	2	2	2	49	25	62	81	5.2	0.82	0.5	216	229	32	154	89	7800	273	N/A	N/A
83	2	66	1	30.1	1	1	1	2	2	2	2	25	35	69	185	4.4	0.91	0.3	137	111	27	62	57	14620	304	N/A	N/A
84	2	68	1	28.4	1	1	1	2	2	3	1	61	65	325	134	4.1	0.66	0.4	187	129	43	48.6	135	7240	413	N/A	N/A
85	2	55	1	40	1	1	1	2	2	2	2	42	30	55	60	4.3	0.73	0.6	120	226	53	149	201	6940	206	N/A	N/A
86	2	46	1	38.5	2	1	1	2	2	3	2	27	21	34	73	3.9	0.82	0.6	226	257	40	172	89	7930	280	N/A	N/A
87	2	58	1	30.8	1	2	1	2	2	2	2	26	32	104	162	3	0.75	0.5	152	230	34	166	105	5830	269	N/A	N/A
89	2	73	1	25.8	1	2	1	2	2	2	2	36	40	37	83	4.2	0.69	0.3	170	186	57	95	113	6210	202	N/A	N/A
90	2	73	1	31.5	1	1	1	2	2	3	2	21	23	75	100	4.1	0.86	1	191	181	40	102.8	301	8850	256	N/A	N/A
93	2	34	2	27.9	1	1	1	2	2	2	2	51	33	111	116	4.9	0.84	0.6	288	229	38	144	106	8.4	270	N/A	N/A
94	2	51	1	37.8	1	1	1	2	2	2	2	47	58	36	69	4.5	0.96	0.6	127	143	31	90	121	6.95	297	N/A	N/A
137	2	67	1	27.5	1	1	1	2	2	2	2	23	20	25	69	4.3	0.69	0.6	137	156	41	87.6	153	6.11	152	N/A	N/A
138	2	56	2	29.7	1	1	1	2	2	2	2	50	44	69	55	4.6	1.13	0.5	280	177	30	107	122	7.2	202	N/A	N/A
95	2	69	2	28.6	1	1	1	2	2	1	2	34	26	23	141	4.6	1.16	0.4	156	163	27	105	145	8.3	206	N/A	N/A
96	2	70	1	29.1	1	2	1	1	2	3	2	15	21	33	87	4.1	1.22	0.3	151	202	52	123	87	7.82	367	N/A	N/A
97	2	41	2	32	2	2	1	2	2	3	1	51	26	72	95	4.6	0.88	0.6	173	240	48	159	9999	7.73	264	N/A	N/A
98	2	46	1	37.1	1	2	1	2	2	2	2	11	25	23	116	4.4	0.68	0.7	90	150	45	87	99	7.79	258	N/A	N/A
8	3	48	2	34.4	1	1	1	2	2	2	2	340	477	329	163	3.9	0.94	1.8	177	226	27	164	375	4710	145	9	5
69	3	69	2	40.6	2	2	1	2	1	3	3	26	27	111	139	4	1.03	0.3	211	140	37	62	98	7250	161	9999	5
102	3	51	1	30.9	1	1	1	2	2	2	2	21	19	39	97	3.6	0.55	0.7	56	91	46	34	130	4120	134	7	5
108	3	63	1	33	1	1	2	2	2	2	2	125	144	146	70	4.7	0.66	1.1	149	165	66	79.74	164	5.83	199	7	7
115	3	71	2	26	1	2	2	2	2	2	1	25	56	130	173	2.4	1.07	1.7	103	239	57	161.4	76	5.41	59	16	11
116	3	62	1	31.7	1	1	1	2	2	2	2	25	50	313	227	3.7	0.62	0.7	144	226	89	108.24	89	1810	33	10	5
119	3	72	1	34.8	1	1	1	2	2	2	2	20	27	72	58	3.6	0.8	0.4	220	123	25	69	120	2.68	133	8	5
120	3	76	2	24.6	1	1	1	2	2	1	2	15	18	47	98	2.8	3.38	0.7	89	118	33	68	84	4.38	45	23	9
123	3	68	1	34	1	1	1	2	2	3	2	21	47	266	147	2.4	2.35	0.7	76	111	37	58.8	120	2.15	64	24	9
124	3	59	2	20.9	1	2	1	2	2	3	2	44	32	116	94	5	1.06	1.3	326	184	32	109	83	6.34	102	8	5
125	3	64	1	28.2	1	1	1	2	2	3	2	31	27	88	111	4.1	0.6	0.6	139	136	33	75	131	2.45	69	8	5
126	3	80	2	28.6	1	1	1	2	2	2	2	39	42	222	84	4.3	0.92	1.2	138	159	38	93	183	16.86	121	17	7
128	3	67	1	28.8	1	1	1	2	2	2	2	71	68	106	155	4	0.58	1.5	65	205	70	122	219	2.49	87	10	5
129	3	60	1	26.2	1	1	1	2	2	3	2	35	28	179	82	4	1.51	0.3	296	181	36	96	174	6.57	163	12	5
131	3	74	1	35.2	1	1	1	2	2	3	2	36	35	122	82	4.5	0.78	0.5	131	238	51	161	149	8.26	146	7	5
132	3	68	1	29.9	1	1	1	1	2	1	2	44	24	52	65	4.4	0.62	0.5	180	144	29	78	134	11.43	156	7	5
133	3	80	1	23	1	1	1	2	2	2	2	19	22	63	155	3.9	1.19	0.7	236	261	37	177	129	9.22	167	9	5
135	3	61	1	27.3	1	1	1	2	2	2	2	46	43	42	39	4.5	0.61	0.4	378	124	28	68	144	6.01	224	6	5
139	3	75	1	24.8	1	1	1	2	2	2	2	27	33	96	75	4.1	0.7	0.7	9999	153	50	99	132	3.8	69	6	5
140	3	57	1	35.2	1	1	1	2	2	2	2	31	36	188	202	3.2	0.77	0.7	150	181	40	115	160	4.43	91	9	5
141	3	74	1	26.9	1	1	1	2	2	3	2	25	32	173	135	3.2	2.23	0.3	79	113	50	48	406	5.01	52	17	5
143	3	48	2	29.5	2	1	1	2	2	3	2	49	57	618	202	3.8	0.84	0.8	60	172	66	94	66	3.53	103	9	5
144	3	66	2	47.1	1	1	1	2	2	3	1	29	29	81	103	4.6	1.34	0.7	71	112	32	66	105	5.59	125	11	5
145	3	66	1	30.5	1	1	1	2	2	2	2	33	37	109	123	4.4	0.57	0.8	103	169	45	103.4	99	3.39	96	8	5
146	3	48	2	32	1	2	1	2	2	2	2	23	37	78	93	3.7	0.79	1.2	140	153	48	77	97	4.74	82	11	5
147	3	62	1	24.4	1	2	1	2	2	2	2	49	49	1136	365	4.7	1	0.8	80	292	99	174	81	5.25	147	6	5
148	3	58	1	31.9	2	1	1	2	2	3	2	33	39	63	97	4.1	0.65	2.1	94	152	34	99	297	2.81	44	13	6
149	3	55	2	38.5	1	1	1	2	2	1	2	41	49	40	86	3	1.15	1.1	208	153	32	79.4	138	2.12	36	13	6
150	3	70	1	38.7	1	2	1	2	2	2	2	20	19	113	92	4.5	0.7	0.4	128	158	34	98.4	104	5.26	248	7	5
251	3	72	1	27	1	1	1	2	2	2	2	60	40	75	69	4.9	0.95	1.7	138	108	33	47.4	199	6.73	181	10	5
252	3	59	2	39.1	1	1	1	2	2	1	1	42	34	422	117	4.1	1.24	0.8	208	152	37	73.4	254	4.3	82	8	5
253	3	64	2	33.3	2	1	1	2	2	2	2	50	87	271	181	3.9	0.61	1.3	114	202	36	143	263	5.44	125	8	5
254	3	84	1	26	2	1	1	2	2	2	2	25	25	79	80	4.2	0.94	0.4	139	154	68	58.2	109	4.61	127	7	5
255	3	66	2	34.6	1	1	1	2	2	3	3	30	36	432	135	3.9	0.72	1.1	9999	9999	9999	9999	9999	4.55	120	7	5
256	3	65	2	37.2	1	2	1	2	2	2	3	28	41	101	76	3.3	1.06	1.9	84	186	39	130	134	3.16	34	13	7
257	3	70	1	24.6	1	2	1	2	2	3	2	48	38	62	63	4.1	0.57	0.7	93	135	53	71	94	7.26	133	6	5
258	3	69	1	31.8	1	1	1	2	2	2	2	26	48	126	76	4.5	1.19	0.8	128	185	44	115	118	5.36	55	9	5
259	3	58	2	33.3	1	2	1	2	2	2	2	38	31	254	170	3.7	0.76	0.5	100	205	59	125	93	5.96	108	8	5
260	3	64	1	34.3	1	1	1	2	2	2	2	49	61	125	77	4.6	0.54	0.5	85	185	51	117	119	6.26	211	7	5
261	3	68	1	24.6	1	1	1	2	2	2	2	17	31	128	94	2.9	1.44	0.9	52	113	49	53.6	147	1.51	60	12	7
262	3	68	1	30.1	1	1	1	2	2	2	2	19	29	92	90	4	0.98	0.5	109	102	20	60.2	143	6.67	160	8	5
263	3	76	1	34.7	1	1	1	2	2	2	2	28	28	162	72	4.3	0.59	0.8	91	149	60	70.8	128	5.12	119	7	5
264	3	54	1	36.8	1	2	1	2	2	2	2	22	49	91	281	2.6	1.19	2.2	72	140	39	86.6	120	2.91	99	13	9
265	3	18	1	25	2	2	1	2	2	2	2	73	63	257	216	5	0.72	0.8	76	130	37	77.8	118	9.03	275	7	5
266	3	64	1	33.2	2	1	1	2	2	3	2	42	50	201	86	4.4	0.55	0.7	85	119	39	63	116	7.48	189	8	5
267	3	68	1	32.4	1	1	1	2	2	2	2	20	21	53	60	4.2	0.53	1.6	124	141	28	94	136	5.17	100	9	5
268	3	67	2	30.7	1	1	1	2	2	3	2	27	19	52	60	4.4	1.24	0.7	190	140	29	73	301	6.67	168	9	5
269	3	55	1	31.7	1	2	1	2	2	2	2	15	15	57	125	3.5	0.87	1.1	119	166	32	111	152	2.52	96	10	7
270	3	59	1	39.6	1	1	1	2	2	2	2	16	49	881	441	2.2	1.54	0.6	123	237	37	174	107	2.03	62	12	9
271	3	47	2	35.8	1	1	1	2	2	2	2	31	40	212	171	2.6	1.56	0.9	90	228	66	144	296	5.64	94	12	8
151	4	73	1	31.8	1	1	1	2	2	2	2	39	54	264	124	4	0.88	2.1	151	158	24	108	375	5.15	110	10	6
152	4	76	2	21.2	1	2	2	2	2	3	1	35	29	120	71	4.6	1.11	0.4	92	111	32	60.6	135	6.56	236	7	5
201	4	72	1	29.3	1	2	1	2	2	2	2	23	20	43	122	4.4	0.89	0.4	173	206	46	125.4	91	4.95	159	12	8
202	4	73	2	39.6	1	1	1	2	2	3	3	32	33	377	95	3.8	0.73	1.1	9999	9999	9999	9999	89	3.41	142	8	5
203	4	65	1	34.2	1	1	1	2	2	2	2	13	20	40	232	3.8	1.41	0.4	77	112	22	74.6	86	2.85	214	11	8
204	4	78	2	28.7	1	1	1	2	2	3	2	50	71	306	181	3.1	3.13	4.1	92	143	42	82.6	203	10.2	145	29	10
205	4	76	2	30.3	2	2	1	2	2	2	3	70	43	377	239	3.8	0.68	1.1	63	198	31	154.4	102	11.99	548	8	5
206	4	78	1	27.6	1	1	1	2	2	2	2	31	81	983	486	2.5	4.83	1.8	124	145	29	91	216	19.9	156	26	10
207	4	80	1	25.4	1	1	1	2	2	2	2	71	115	807	380	3	2.54	0.3	9999	9999	9999	9999	154	8.98	327	16	6
SP-19	4	66	2	32	1	1	1	2	2	9999	9999	35	38	213	148	3.6	0.76	2.69	154	199	45	127	181	9999	84000	14	9999
SP-43	4	89	1	28	1	1	1	2	2	9999	9999	40	56	205	109	4.6	0.84	0.61	126	213	67	114	98	9999	128000	8	9999
SP-9	4	54	1	21.9	1	1	1	2	2	9999	9999	37	66	203	95	3.6	1.19	0.98	67	157	14	130	100	9999	63000	10	9999
SP-8	4	68	2	29	1	1	1	2	2	9999	9999	25	24	103	131	4.8	1.51	0.76	173	222	37	150	90	9999	66000	10	9999
SP-7	4	72	2	31	1	1	1	2	2	9999	9999	31	33	110	103	4.1	0.82	0.52	184	153	25	91	166	9999	166000	11	9999
SP-6	4	64	2	28	1	1	1	2	2	9999	9999	211	552	186	40	2.9	1.1	1.2	90	190	70	102	127	9999	76000	19	9999
SP-5	4	65	1	24	1	1	1	2	2	9999	9999	20	31	57	113	4.1	0.95	1.7	59	95	33	48	134	9999	55000	18	9999
SP-4	4	66	1	26	1	1	1	2	2	9999	9999	31	135	181	115	4	0.85	0.6	143	172	45	98	308	9999	35000	11	9999
SP-56	4	70	2	31	1	1	1	2	2	9999	9999	52	84	240	134	2.8	1.08	2.21	85	191	63	110	97	9999	105000	15	9999
SP-52	4	73	1	23	1	1	1	2	2	9999	9999	64	60	391	177	4	0.85	0.85	74	122	62	45	122	9999	87000	8	9999
SP-73	4	67	2	30	2	1	1	2	2	9999	9999	19	16	43	92	4.3	0.95	1.81	145	160	35	140	150	9999	138000	9	9999

## Sheet: Subgroup (n=93)
EVs, microRNAs, and variables– Subgroup (n = 93) // N/A:(Not Applicable) - 9999: missing
ID Patients	ID EVs	Group (0= healthy, 1=Steatosis, 2=MASH, 3=Cirrhosis, 4= HCC)	BCA ug/uL	concentration (particles/ml)	size EVs (nm)	miR4758-EVs	miR122-EVs	miR4758-serum	miR122-serum	miR188-serum	miR-1226-serum	ALT (U/L)	AST (U/L)	GGT (U/L)	ALP (U/L)	Albumin (g/L)	Creatinine (mg/dL)	Total bilirubin (mg/dL)	Triglycerides (mg/dL)	Total Cholesterol (mg/dL)	HDL cholesterol (mg/dL)	LDL cholesterol (mg/dL)	Glucose (mg/dL)	White blood cell count	Platelet count	MELD Score	Child-Pugh classification (N/A)
11	1	0	2.717	5300000000	170.7	N/A	N/A	N/A	N/A	N/A	N/A	N/A	N/A	N/A	N/A	N/A	N/A	N/A	N/A	N/A	N/A	N/A	N/A	N/A	N/A	N/A	N/A
21	2	0	0.35	3820000000	159.4	N/A	N/A	N/A	N/A	N/A	N/A	N/A	N/A	N/A	N/A	N/A	N/A	N/A	N/A	N/A	N/A	N/A	N/A	N/A	N/A	N/A	N/A
23	3	0	0.356	10500000000	216.1	8.61	2.18	1.57	1.38	0.96	2.25	N/A	N/A	N/A	N/A	N/A	N/A	N/A	N/A	N/A	N/A	N/A	N/A	N/A	N/A	N/A	N/A
24	4	0	0.476	27300000000	176.9	N/A	N/A	N/A	N/A	N/A	N/A	N/A	N/A	N/A	N/A	N/A	N/A	N/A	N/A	N/A	N/A	N/A	N/A	N/A	N/A	N/A	N/A
25	5	0	0.419	12600000000	183.6	0.32	0.12	1.55	1.58	0.93	0.68	N/A	N/A	N/A	N/A	N/A	N/A	N/A	N/A	N/A	N/A	N/A	N/A	N/A	N/A	N/A	N/A
26	6	0	0.256	7950000000	200	0.05	0.03	0.27	0.34	0.79	0.16	N/A	N/A	N/A	N/A	N/A	N/A	N/A	N/A	N/A	N/A	N/A	N/A	N/A	N/A	N/A	N/A
27	7	0	0.193	12700000000	208.5	N/A	N/A	N/A	N/A	N/A	N/A	N/A	N/A	N/A	N/A	N/A	N/A	N/A	N/A	N/A	N/A	N/A	N/A	N/A	N/A	N/A	N/A
31	8	0	0.379	6150000000	219.3	N/A	N/A	N/A	N/A	N/A	N/A	N/A	N/A	N/A	N/A	N/A	N/A	N/A	N/A	N/A	N/A	N/A	N/A	N/A	N/A	N/A	N/A
32	9	0	0.282	8300000000	172.6	N/A	N/A	N/A	N/A	N/A	N/A	N/A	N/A	N/A	N/A	N/A	N/A	N/A	N/A	N/A	N/A	N/A	N/A	N/A	N/A	N/A	N/A
33	10	0	0.565	7650000000	154.7	N/A	N/A	N/A	N/A	N/A	N/A	N/A	N/A	N/A	N/A	N/A	N/A	N/A	N/A	N/A	N/A	N/A	N/A	N/A	N/A	N/A	N/A
34	11	0	0.614	14100000000	186.2	N/A	N/A	N/A	N/A	N/A	N/A	N/A	N/A	N/A	N/A	N/A	N/A	N/A	N/A	N/A	N/A	N/A	N/A	N/A	N/A	N/A	N/A
36	12	0	0.54	8250000000	201.9	N/A	N/A	N/A	N/A	N/A	N/A	N/A	N/A	N/A	N/A	N/A	N/A	N/A	N/A	N/A	N/A	N/A	N/A	N/A	N/A	N/A	N/A
37	13	0	0.604	33700000000	133.4	9999	13.8	1.14	1.31	4.67	9999	N/A	N/A	N/A	N/A	N/A	N/A	N/A	N/A	N/A	N/A	N/A	N/A	N/A	N/A	N/A	N/A
38	14	0	0.419	8300000000	241.9	N/A	N/A	N/A	N/A	N/A	N/A	N/A	N/A	N/A	N/A	N/A	N/A	N/A	N/A	N/A	N/A	N/A	N/A	N/A	N/A	N/A	N/A
39	15	0	0.502	9300000000	195.4	N/A	N/A	N/A	N/A	N/A	N/A	N/A	N/A	N/A	N/A	N/A	N/A	N/A	N/A	N/A	N/A	N/A	N/A	N/A	N/A	N/A	N/A
40	16	0	0.732	19400000000	191.8	5.8	0.45	1.1	1.2	0.17	1.76	N/A	N/A	N/A	N/A	N/A	N/A	N/A	N/A	N/A	N/A	N/A	N/A	N/A	N/A	N/A	N/A
41	17	0	0.543	22300000000	180.3	N/A	N/A	N/A	N/A	N/A	N/A	N/A	N/A	N/A	N/A	N/A	N/A	N/A	N/A	N/A	N/A	N/A	N/A	N/A	N/A	N/A	N/A
42	18	0	0.327	11400000000	196.3	0.31	0.82	1.22	0.86	1.75	2.35	N/A	N/A	N/A	N/A	N/A	N/A	N/A	N/A	N/A	N/A	N/A	N/A	N/A	N/A	N/A	N/A
44	19	0	0.297	12500000000	209	1.45	0.98	9999	9999	9999	9999	N/A	N/A	N/A	N/A	N/A	N/A	N/A	N/A	N/A	N/A	N/A	N/A	N/A	N/A	N/A	N/A
45	20	0	0.502	8350000000	236.7	1.65	3.05	9999	9999	9999	9999	N/A	N/A	N/A	N/A	N/A	N/A	N/A	N/A	N/A	N/A	N/A	N/A	N/A	N/A	N/A	N/A
46	21	0	0.367	8750000000	234.6	N/A	N/A	N/A	N/A	N/A	N/A	N/A	N/A	N/A	N/A	N/A	N/A	N/A	N/A	N/A	N/A	N/A	N/A	N/A	N/A	N/A	N/A
47	22	0	0.317	38900000000	149.1	N/A	N/A	N/A	N/A	N/A	N/A	N/A	N/A	N/A	N/A	N/A	N/A	N/A	N/A	N/A	N/A	N/A	N/A	N/A	N/A	N/A	N/A
48	23	0	0.4	10500000000	208.3	8.55	9999	9999	9999	9999	9999	N/A	N/A	N/A	N/A	N/A	N/A	N/A	N/A	N/A	N/A	N/A	N/A	N/A	N/A	N/A	N/A
49	24	0	0.528	29600000000	128.7	N/A	N/A	N/A	N/A	N/A	N/A	N/A	N/A	N/A	N/A	N/A	N/A	N/A	N/A	N/A	N/A	N/A	N/A	N/A	N/A	N/A	N/A
50	25	0	0.371	11200000000	206.3	0.19	0.07	9999	9999	9999	9999	N/A	N/A	N/A	N/A	N/A	N/A	N/A	N/A	N/A	N/A	N/A	N/A	N/A	N/A	N/A	N/A
1	26	1	0.431	16300000000	172.2	20.33	3.62	9999	9999	9999	9999	30	45	63	82	4.5	0.71	0.7	109	130	40	68.2	101	7560	255	N/A	N/A
2	27	1	0.382	40300000000	72.1	2.86	0.79	9999	9999	9999	9999	29	18	64	90	4.4	0.62	0.5	197	275	51	185	200	7170	244	N/A	N/A
3	28	1	0.396	45200000000	103	2.59	1.84	0.31	1.98	0.33	0.03	78	47	240	200	4.6	0.73	0.4	148	169	47	92.4	128	6700	285	N/A	N/A
5	29	1	0.382	1750000000	82.5	1.8	2.9	1.7	6.37	0.24	1.29	41	22	100	75	5.6	0.48	0.3	237	209	50	102	137	7.35	346	N/A	N/A
12	30	1	0.248	16300000000	164.2	1.34	0.41	0.32	2.54	0.42	0.27	36	23	68	78	4.5	0.68	0.3	112	175	51	93.1	87	9090	351	N/A	N/A
14	31	1	0.508	15200000000	143.5	2.82	0.38	0.74	8.44	2.24	0.4	47	55	89	191	4.1	0.81	0.4	64	136	54	69	193	5780	175	N/A	N/A
15	32	1	0.428	32900000000	131.5	2.05	0.54	0.88	1.52	2.08	2.4	29	31	20	79	4.6	0.63	0.7	211	180	55	49	108	7300	263	N/A	N/A
16	33	1	0.388	43500000000	75.5	5.45	0.45	0.99	2.03	0.15	4.04	33	28	9999	52	4.4	0.8	0.7	167	134	33	68	162	9580	235	N/A	N/A
17	34	1	0.518	40300000000	115.6	N/A	N/A	N/A	N/A	N/A	N/A	20	20	22	62	4.5	1.03	1.7	155	101	33	37	131	9200	225	N/A	N/A
18	35	1	9999	9999	9999	N/A	N/A	N/A	N/A	N/A	N/A	24	23	21	88	4.6	0.83	0.3	167	183	51	99	223	9100	222	N/A	N/A
19	36	1	0.251	27800000000	108.7	3.69	1.15	9999	9999	9999	9999	67	34	94	142	4.1	0.74	1.1	9999	191	56	96	128	8200	272	N/A	N/A
20	37	1	0.315	23900000000	62.5	2.35	0.68	9999	9999	9999	9999	119	140	230	90	4.4	0.86	0.5	91	245	82	132	105	4970	139	N/A	N/A
21	38	1	0.487	13900000000	128.9	N/A	N/A	N/A	N/A	N/A	N/A	11	17	19	96	4.3	0.75	0.4	108	181	53	106.4	117	7340	349	N/A	N/A
22	39	1	0.254	6050000000	118.2	N/A	N/A	N/A	N/A	N/A	N/A	111	549	1588	98	4.1	0.61	1.5	363	155	20	62	106	4120	158	N/A	N/A
23	40	1	0.397	42300000000	95.7	N/A	N/A	N/A	N/A	N/A	N/A	45	23	228	135	4.3	0.79	0.3	170	164	44	86	169	1041	277	N/A	N/A
24	41	1	0.626	8500000000	152.3	N/A	N/A	N/A	N/A	N/A	N/A	24	31	176	147	3.3	2.57	0.6	110	200	65	113	169	8410	118	N/A	N/A
25	42	1	0.696	28900000000	155.4	N/A	N/A	N/A	N/A	N/A	N/A	22	20	20	87	4.2	0.69	0.4	165	145	46	66	128	8580	259	N/A	N/A
26	43	1	0.393	20200000000	190	N/A	N/A	N/A	N/A	N/A	N/A	20	17	17	73	4	1.15	0.9	67	139	50	76	155	7920	242	N/A	N/A
28	44	1	0.297	31000000000	100.6	N/A	N/A	N/A	N/A	N/A	N/A	25	21	25	85	4.5	0.82	1.6	80	172	52	102	94	6190	142	N/A	N/A
29	45	1	0.375	39200000000	122.6	N/A	N/A	N/A	N/A	N/A	N/A	21	25	112	106	4.2	5.86	0.5	103	152	26	105	73	1890	66	N/A	N/A
34	46	1	0.341	5520000000	67.4	N/A	N/A	N/A	N/A	N/A	N/A	114	49	319	128	4.5	0.78	0.5	149	176	36	110.2	96	5920	279	N/A	N/A
35	47	1	0.393	45600000000	87.5	N/A	N/A	N/A	N/A	N/A	N/A	40	26	52	66	4.8	0.75	0.4	126	207	57	124.8	215	16170	297	N/A	N/A
37	48	1	0.328	23300000000	137.8	N/A	N/A	N/A	N/A	N/A	N/A	33	23	45	106	4	0.79	0.5	145	154	31	94	88	8760	124	N/A	N/A
38	49	1	0.25	3510000000	118.7	N/A	N/A	N/A	N/A	N/A	N/A	50	31	67	159	4.6	0.75	9999	196	166	34	93	169	6450	194	N/A	N/A
44	50	1	0.228	21800000000	115.7	N/A	N/A	N/A	N/A	N/A	N/A	24	22	40	62	4.9	0.6	0.6	377	215	40	99.6	102	7410	205	N/A	N/A
7	51	2	0.376	24500000000	45.9	N/A	N/A	N/A	N/A	N/A	N/A	26	33	37	63	4.1	1.16	0.8	142	158	35	68.4	129	5320	95	N/A	N/A
9	52	2	0.269	20800000000	138	0.76	0.49	9999	9999	9999	9999	86	62	41	77	4.5	1.3	0.9	133	138	41	70.4	117	9250	205	N/A	N/A
33	53	2	0.313	7370000000	62.2	2.23	0.63	0.14	1.02	0.07	0.13	30	21	96	87	4.3	0.6	0.3	205	157	40	76	237	7050	321	N/A	N/A
41	54	2	0.343	17100000000	114.3	N/A	N/A	N/A	N/A	N/A	N/A	14	12	21	73	4.4	0.68	0.2	194	200	48	113.2	97	8220	353	N/A	N/A
43	55	2	0.236	9750000000	165.1	1.65	0.49	9999	9999	9999	9999	113	69	59	101	4.2	0.63	0.5	95	237	50	168	132	6180	148	N/A	N/A
51	56	2	0.295	21300000000	95.7	2.82	0.21	9999	9999	9999	9999	67	47	52	82	4.8	0.95	0.8	139	121	35	61	120	8880	237	N/A	N/A
52	57	2	0.287	18800000000	132.6	1.3	0.73	0.86	0.95	0.34	9999	29	30	40	80	4.4	0.75	0.3	176	221	45	159	137	4980	122	N/A	N/A
54	58	2	0.253	3820000000	141.6	1.71	0.26	0.2	1.06	0.48	0.51	37	33	49	65	4.3	0.9	0.4	164	150	41	76.2	174	7310	212	N/A	N/A
56	59	2	0.313	22200000000	71.7	0.44	0.69	9999	9999	9999	9999	149	62	82	82	4.5	0.89	0.9	274	277	39	225	123	9800	203	N/A	N/A
59	60	2	0.235	17800000000	143.3	1.63	0.48	9999	1.76	9999	9999	25	22	23	63	4.3	0.87	0.4	121	194	58	112	166	8.05	261	N/A	N/A
61	61	2	0.257	13700000000	182.3	0.55	0.34	1.67	1.5	0.96	0.29	55	28	72	67	4.3	0.96	0.3	91	128	38	57.1	140	8650	210	N/A	N/A
62	62	2	0.225	7240000000	69.2	1.5	1.45	0.85	0.37	0.33	9999	73	55	323	125	4.4	0.72	0.4	104	93	31	41.2	118	7170	220	N/A	N/A
63	63	2	0.219	10200000000	150	N/A	N/A	N/A	N/A	N/A	N/A	28	22	54	85	4.3	1.18	0.4	201	209	44	124.8	98	7590	301	N/A	N/A
64	64	2	0.377	14400000000	157.4	N/A	N/A	N/A	N/A	N/A	N/A	24	32	43	83	4.2	0.93	0.6	166	264	47	183.8	105	4710	169	N/A	N/A
66	65	2	0.217	13600000000	180.4	N/A	N/A	N/A	N/A	N/A	N/A	20	18	28	73	4.5	0.79	0.5	121	198	56	117.8	153	5020	233	N/A	N/A
68	66	2	0.245	13200000000	152	N/A	N/A	N/A	N/A	N/A	N/A	87	57	121	99	4.4	0.83	0.4	247	209	24	135.6	101	7490	227	N/A	N/A
71	67	2	0.225	5400000000	184.5	N/A	N/A	N/A	N/A	N/A	N/A	25	23	24	87	4.3	0.72	0.9	105	180	47	112	89	5310	220	N/A	N/A
72	68	2	0.162	24200000000	145.1	N/A	N/A	N/A	N/A	N/A	N/A	81	64	61	54	4.9	0.71	0.9	125	97	28	48	90	8880	201	N/A	N/A
73	69	2	0.269	17300000000	133.3	N/A	N/A	N/A	N/A	N/A	N/A	13	15	36	134	4.4	0.78	0.4	332	177	36	74.6	113	5880	155	N/A	N/A
75	70	2	0.224	11700000000	168.8	N/A	N/A	N/A	N/A	N/A	N/A	28	24	127	50	3.9	1.06	0.5	272	224	39	143	126	8630	216	N/A	N/A
76	71	2	0.272	6550000000	204.6	N/A	N/A	N/A	N/A	N/A	N/A	46	32	100	94	4.1	0.79	0.6	106	223	55	146.8	90	6430	305	N/A	N/A
77	72	2	0.299	6450000000	226.6	N/A	N/A	N/A	N/A	N/A	N/A	38	29	128	87	4.6	0.72	0.4	265	214	47	114	111	10760	305	N/A	N/A
78	73	2	0.265	16200000000	124.8	N/A	N/A	N/A	N/A	N/A	N/A	41	37	91	87	3.7	0.73	0.7	58	177	53	112.4	85	5900	167	N/A	N/A
79	74	2	0.258	6100000000	149.8	N/A	N/A	N/A	N/A	N/A	N/A	88	64	27	70	4.4	0.87	0.2	154	181	39	111.2	85	5640	245	N/A	N/A
82	75	2	0.217	13500000000	143.4	N/A	N/A	N/A	N/A	N/A	N/A	49	25	62	81	5.2	0.82	0.5	216	229	32	154	89	7800	273	N/A	N/A
8	76	3	0.38	5750000000	79.7	2.84	0.55	9999	9999	9999	9999	340	477	329	163	3.9	0.94	1.8	177	226	27	164	375	4710	145	9	5
69	77	3	0.406	14600000000	134.6	0.28	9999	9999	9999	9999	9999	26	27	111	139	4	1.03	0.3	211	140	37	62	98	7250	161	9999	5
102	78	3	0.302	6300000000	185.4	3.59	9999	9999	9999	9999	9999	21	19	39	97	3.6	0.55	0.7	56	91	46	34	130	4120	134	7	5
108	79	3	0.266	27300000000	128.4	N/A	N/A	N/A	N/A	N/A	N/A	125	144	146	70	4.7	0.66	1.1	149	165	66	79.74	164	5.83	199	7	5
115	80	3	0.21	7550000000	257.2	N/A	N/A	N/A	N/A	N/A	N/A	25	56	130	173	2.4	1.07	1.7	103	239	57	161.4	76	5.41	59	16	11
116	81	3	0.34	9600000000	176.8	N/A	N/A	N/A	N/A	N/A	N/A	25	50	313	227	3.7	0.62	0.7	144	226	89	108.24	89	1810	33	10	5
119	82	3	0.348	11600000000	154.9	N/A	N/A	N/A	N/A	N/A	N/A	20	27	72	58	3.6	0.8	0.4	220	123	25	69	120	2.68	133	8	5
120	83	3	0.258	4270000000	189.7	N/A	N/A	N/A	N/A	N/A	N/A	15	18	47	98	2.8	3.38	0.7	89	118	33	68	84	4.38	45	23	9
125	84	3	0.459	10900000000	182.6	N/A	N/A	N/A	N/A	N/A	N/A	31	27	88	111	4.1	0.6	0.6	139	136	33	75	131	2.45	69	8	5
126	85	3	0.213	17700000000	155.2	6.8	9999	1.19	5.95	0.6	0.23	39	42	222	84	4.3	0.92	1.2	138	159	38	93	183	16.86	121	17	7
139	86	3	0.278	1670000000	203.7	1.98	9999	0.09	0.03	0.01	0.02	27	33	96	75	4.1	0.7	0.7	9999	153	50	99	132	3.8	69	6	5
140	87	3	0.323	3960000000	195.6	2.61	9999	1.09	1.41	0.93	1.1	31	36	188	202	3.2	0.77	0.7	150	181	40	115	160	4.43	91	9	5
145	88	3	0.334	24000000000	145.7	0.32	9999	0.94	1.3	2.4	1.03	33	37	109	123	4.4	0.57	0.8	103	169	45	103.4	99	3.39	96	8	5
148	89	3	0.235	16500000000	150.3	2.76	9999	1.7	0.12	0.91	9999	33	39	63	97	4.1	0.65	2.1	94	152	34	99	297	2.81	44	13	6
149	90	3	0.204	10300000000	164.5	2.17	9999	0.33	0.28	1.8	9999	41	49	40	86	3	1.15	1.1	208	153	32	79.4	138	2.12	36	13	6
251	91	3	0.446	7150000000	164.9	N/A	N/A	N/A	N/A	N/A	N/A	60	40	75	69	4.9	0.95	1.7	138	108	33	47.4	199	6.73	181	10	5
252	92	3	0.241	7750000000	153.8	9999	9999	9999	9999	9999	9999	42	34	422	117	4.1	1.24	0.8	208	152	37	73.4	254	4.3	82	8	5
254	93	3	0.294	3540000000	220.5	N/A	N/A	N/A	N/A	N/A	N/A	25	25	79	80	4.2	0.94	0.4	139	154	68	58.2	109	4.61	127	7	5
255	94	3	0.273	17700000000	143.8	N/A	N/A	N/A	N/A	N/A	N/A	30	36	432	135	3.9	0.72	1.1	9999	9999	9999	9999	9999	4.55	120	7	5
256	95	3	0.535	7400000000	172.3	N/A	N/A	N/A	N/A	N/A	N/A	28	41	101	76	3.3	1.06	1.9	84	186	39	130	134	3.16	34	13	7
257	96	3	0.332	3470000000	191.3	N/A	N/A	N/A	N/A	N/A	N/A	48	38	62	63	4.1	0.57	0.7	93	135	53	71	94	7.26	133	6	5
259	97	3	0.282	11100000000	176	N/A	N/A	N/A	N/A	N/A	N/A	38	31	254	170	3.7	0.76	0.5	100	205	59	125	93	5.96	108	8	5
260	98	3	0.208	7500000000	179.2	N/A	N/A	N/A	N/A	N/A	N/A	49	61	125	77	4.6	0.54	0.5	85	185	51	117	119	6.26	211	7	5
261	99	3	0.244	8350000000	161.8	N/A	N/A	N/A	N/A	N/A	N/A	17	31	128	94	2.9	1.44	0.9	52	113	49	53.6	147	1.51	60	12	7
262	100	3	0.21	11700000000	144.1	N/A	N/A	N/A	N/A	N/A	N/A	19	29	92	90	4	0.98	0.5	109	102	20	60.2	143	6.67	160	8	5
151	118	4	0.636	20600000000	156.8	9999	9999	0.22	0.63	0.15	0.02	39	54	264	124	4	0.88	2.1	151	158	24	108	375	5.15	110	10	6
152	117	4	0.838	10200000000	199	9999	9999	0.08	0.48	0.16	0.04	35	29	120	71	4.6	1.11	0.4	92	111	32	60.6	135	6.56	236	7	5
202	116	4	0.6	36800000000	66.6	9999	9999	0.91	2.56	0.34	0.09	32	33	377	95	3.8	0.73	1.1	9999	9999	9999	9999	89	3.41	142	8	5
204	115	4	0.757	17800000000	138.9	9999	9999	4.51	0.59	4.79	0.28	50	71	306	181	3.1	3.13	4.1	92	143	42	82.6	203	10.2	145	8	10
205	114	4	0.408	8250000000	226.6	9999	9999	3.85	4.19	0.25	0.43	70	43	377	239	3.8	0.68	1.1	63	198	31	154.4	102	11.99	548	8	5
206	113	4	0.519	11900000000	227.2	9999	9999	0.54	0.64	0.29	0.17	31	81	983	486	2.5	4.83	1.8	124	145	29	91	216	19.9	156	26	10
207	112	4	0.542	30900000000	82.9	9999	9999	9999	9999	9999	9999	71	115	807	380	3	2.54	0.3	9999	9999	9999	9999	154	8.98	327	16	6
SP-4	104	4	0.467	16000000000	131.2	9999	9999	9999	9999	9999	9999	31	135	181	115	4	0.85	0.6	143	172	45	98	308	9999	35000	11	9999
SP-5	105	4	0.49	12000000000	188.2	9999	9999	9999	9999	9999	9999	20	31	57	113	4.1	0.95	1.7	59	95	33	48	134	9999	55000	18	9999
SP-6	106	4	0.662	24700000000	148.3	9999	9999	9999	9999	9999	9999	211	552	186	40	2.9	1.1	1.2	90	190	70	102	127	9999	76000	19	9999
SP-7	107	4	0.574	25300000000	154.2	N/A	N/A	N/A	N/A	N/A	N/A	31	33	110	103	4.1	0.82	0.52	184	153	25	91	166	9999	166000	11	9999
SP-8	108	4	0.779	34100000000	134.8	N/A	N/A	N/A	N/A	N/A	N/A	25	24	103	131	4.8	1.51	0.76	173	222	37	150	90	9999	66000	10	9999
SP-9	109	4	0.516	19800000000	110.5	N/A	N/A	N/A	N/A	N/A	N/A	37	66	203	95	3.6	1.19	0.98	67	157	14	130	100	9999	63000	10	9999
SP-43	110	4	0.363	11900000000	213	N/A	N/A	N/A	N/A	N/A	N/A	40	56	205	109	4.6	0.84	0.61	126	213	67	114	98	9999	128000	8	9999
SP-56	103	4	0.578	19600000000	162.3	N/A	N/A	N/A	N/A	N/A	N/A	52	84	240	134	2.8	1.08	2.21	85	191	63	110	97	9999	105000	15	9999
SP-73	101	4	0.21	12400000000	177.85	N/A	N/A	N/A	N/A	N/A	N/A	19	16	43	92	4.3	0.95	1.81	145	160	35	140	150	9999	138000	9	9999
SP-52	102	4	0.64	15700000000	216.2	N/A	N/A	N/A	N/A	N/A	N/A	64	60	391	177	4	0.85	0.85	74	122	62	45	122	9999	87000	8	9999
SP-19	111	4	0.382	10800000000	221.85	N/A	N/A	N/A	N/A	N/A	N/A	35	38	213	148	3.6	0.76	2.69	154	199	45	127	181	9999	84000	14	9999
